# Supplementary material for: Improving the Antimicrobial Potency of Berberine for Endodontic Canal Irrigation Using Polymeric Nanoparticles
Source: Pharmaceutics. 2024 Jun 9;16(6):786. doi: 10.3390/pharmaceutics16060786 (PMC11207060; doi:10.3390/pharmaceutics16060786)
Supplement: Supplementary file 1 [file pharmaceutics-16-00786-s001.zip]

Archive with 1 entries (1 files):
- pharmaceutics-2980660-supplementary.pdf
